# Supplementary material for: Click. Screen. Degrade. A Miniaturized D2B Workflow for Rapid PROTAC Discovery
Source: J Med Chem. 2026 Jan 23;69(3):2599–624. doi: 10.1021/acs.jmedchem.5c02543 (PMC12910640; doi:10.1021/acs.jmedchem.5c02543)
Supplement: Supplementary file 2 [file jm5c02543_si_002.csv]

Compound ID	SMILES string	DC50 [nM]	Dmax [%]
P1	CC1=NN=C2[C@H](CC(NCCCC(N=N3)=CN3CCCCCCNC4=CC5=C(C=C4)C(N(C5=O)C6C(NC(CC6)=O)=O)=O)=O)N=C(C7=CC=C(Cl)C=C7)C8=C(SC(C)=C8C)N21	103.94	73.27
P1 neg	CC1=NN=C2[C@H](CC(NCCCC(N=N3)=CN3CCCCCCNC4=CC5=C(C=C4)C(N(C5=O)C6C(N(C)C(CC6)=O)=O)=O)=O)N=C(C7=CC=C(Cl)C=C7)C8=C(SC(C)=C8C)N21	-	-
P2	CC1=NN=C2[C@H](CC(NCC(N=N3)=CN3CCCCCCNC4=CC5=C(C=C4)C(N(C5=O)C6C(NC(CC6)=O)=O)=O)=O)N=C(C7=CC=C(Cl)C=C7)C8=C(SC(C)=C8C)N21	74.17	61.03
P3	CC1=NN=C2[C@H](CC(NCCCC3=CN(N=N3)CCCCCCNC4=CC=CC(C(N5C6CCC(NC6=O)=O)=O)=C4C5=O)=O)N=C(C7=CC=C(Cl)C=C7)C8=C(SC(C)=C8C)N21	68.53	75.28
P4	CC1=NN=C2[C@H](CC(NCCC3=CN(N=N3)C4=CC=C(C(N[C@@H](C(C)(C)C)C(N5C[C@H](O)C[C@H]5C(NCC(C=C6)=CC=C6C7=C(N=CS7)C)=O)=O)=O)C=C4)=O)N=C(C8=CC=C(Cl)C=C8)C9=C(SC(C)=C9C)N21	355.91	70.65
P5	CC1=NN=C2[C@H](CC(NCC3=CN(N=N3)CCCCCCNC4=CC=CC(C(N5C6CCC(NC6=O)=O)=O)=C4C5=O)=O)N=C(C7=CC=C(Cl)C=C7)C8=C(SC(C)=C8C)N21	55.24	69.60
P6	CC1=NN=C2[C@H](CC(NCCC3=CN(N=N3)CC(N4CCN(C5=CC=C(C(NC6C(NC(CC6)=O)=O)=O)C(OC)=C5)CC4)=O)=O)N=C(C7=CC=C(Cl)C=C7)C8=C(SC(C)=C8C)N21	808.47	69.41
P7	CC1=NN=C2[C@H](CC(N3CCN(CC4=CN(N=N4)C5=CC=C(C(N[C@@H](C(C)(C)C)C(N6C[C@H](O)C[C@H]6C(NCC(C=C7)=CC=C7C8=C(N=CS8)C)=O)=O)=O)C=C5)CC3)=O)N=C(C9=CC=C(Cl)C=C9)C%10=C(SC(C)=C%10C)N21	176.02	60.94
P8	CC1=NN=C2[C@H](CC(NCCCC3=CN(N=N3)C4=CC=C(C(N(CC5)CCN5C(COC6=CC=CC(N7C(NC(CC7)=O)=O)=C6C)=O)=O)C=C4)=O)N=C(C8=CC=C(Cl)C=C8)C9=C(SC(C)=C9C)N21	-	30.70
A1	CC1=NN=C2[C@H](CC(NCC#C)=O)N=C(C3=CC=C(Cl)C=C3)C4=C(SC(C)=C4C)N21
A2	CC1=NN=C2[C@H](CC(NCCC#C)=O)N=C(C3=CC=C(Cl)C=C3)C4=C(SC(C)=C4C)N21
A3	CC1=NN=C2[C@H](CC(NCCCC#C)=O)N=C(C3=CC=C(Cl)C=C3)C4=C(SC(C)=C4C)N21
A4	CC1=NN=C2[C@H](CC(N3CCN(CC#C)CC3)=O)N=C(C4=CC=C(Cl)C=C4)C5=C(SC(C)=C5C)N21
A5	O=C(C1=CC=C(N(CC2=CC=CC(F)=C2)C=C3)C3=C1)NCC4=C(C(F)(F)F)C=C(NS(CCCC#C)(=O)=O)C=C4
A6	CC1=NC(N[C@H]2CCC[C@H](C(NCC3=CC=C(NS(CCCC#C)(=O)=O)C=C3C(F)(F)F)=O)C2)=NC(NC)=N1
A7	FC(F)(F)OC(C=C1)=CC=C1NC(N[C@H](CC2)CC[C@@H]2OC3=CC=C(C=C3)C(NCCC#C)=O)=O
A8	FC(F)(F)OC(C=C1)=CC=C1NC(N[C@H](CC2)CC[C@@H]2OC3=CC=C(C=C3)C(NCCCC#C)=O)=O
A9	O=C(NC1=C(C=CC(C2=CC(C(NCC#C)=O)=CC=C2F)=C1)N3C[C@H](C)N(C)[C@H](C)C3)C(C(C(F)(F)F)=C4)=CNC4=O
A10	O=C(NC1=C(C=CC(C2=CC(C(NCCOCC#C)=O)=CC=C2F)=C1)N3C[C@H](C)N(C)[C@H](C)C3)C(C(C(F)(F)F)=C4)=CNC4=O
A11	C#CCN1CCN(C(C2=CC=C(F)C(C3=CC(NC(C(C(C(F)(F)F)=C4)=CNC4=O)=O)=C(C=C3)N5C[C@H](C)N(C)[C@H](C)C5)=C2)=O)CC1
A12	O=C([C@@H](NC(C1=CC(CN2C=CN=C2)=CC(C3=CN(CC)N=C3C(F)(F)F)=C1)=O)CC#C)N4CC(C=CS5)=C5CC4
A13	O=C(NCCC#C)[C@@](CC1)(CC2=CC=CC(NC3=NC=CS3)=N2)CCC1OC4=CC=CC(Cl)=C4F
A14	O=C(NCCCCC#C)[C@@](CC1)(CC2=CC=CC(NC3=NC=CS3)=N2)CCC1OC4=CC=CC(Cl)=C4F
A15	O=C(NCCOCC#C)[C@@](CC1)(CC2=CC=CC(NC3=NC=CS3)=N2)CCC1OC4=CC=CC(Cl)=C4F
A16	O=C(NCCOCCOCC#C)[C@@](CC1)(CC2=CC=CC(NC3=NC=CS3)=N2)CCC1OC4=CC=CC(Cl)=C4F
X1	O=C1C2=C(OCC(NCCCN=[N+]=[N-])=O)C=CC=C2C(N1C3CCC(NC3=O)=O)=O
X2	O=C1C2=C(C(N1C3CCC(NC3=O)=O)=O)C=CC=C2OCC(NCCOCCOCCN=[N+]=[N-])=O
X3	O=C1C2=C(C(N1C3CCC(NC3=O)=O)=O)C=CC=C2OCC(NCCOCCOCCOCCOCCN=[N+]=[N-])=O
X4	[N-]=[N+]=NCCCNC1=CC=CC2=C1C(N(C2=O)C3C(NC(CC3)=O)=O)=O
X5	[N-]=[N+]=NCCCCNC1=CC=CC(C(N2C3CCC(NC3=O)=O)=O)=C1C2=O
X6	[N-]=[N+]=NCCCCCCNC1=CC=CC(C(N2C3CCC(NC3=O)=O)=O)=C1C2=O
X7	[N-]=[N+]=NCCOCCOCCNC1=CC=CC(C(N2C3CCC(NC3=O)=O)=O)=C1C2=O
X8	[N-]=[N+]=NCCOCCOCCOCCOCCNC1=CC=CC(C(N2C3CCC(NC3=O)=O)=O)=C1C2=O
X9	O=C1C2=C(C(N1C3CCC(NC3=O)=O)=O)C=CC=C2NCCNC(C[N-][N+]#N)=O
X10	O=C1C2=CC(OCC(NCCCN=[N+]=[N-])=O)=CC=C2C(N1C3CCC(NC3=O)=O)=O
X11	O=C1C2=C(C(N1C3CCC(NC3=O)=O)=O)C=CC(OCC(NCCOCCOCCN=[N+]=[N-])=O)=C2
X12	O=C1C2=C(C(N1C3CCC(NC3=O)=O)=O)C=CC(OCC(NCCOCCOCCOCCN=[N+]=[N-])=O)=C2
X13	O=C1C2=C(C(N1C3CCC(NC3=O)=O)=O)C=CC(NCCCN=[N+]=[N-])=C2
X14	[N-]=[N+]=NCCCCNC1=CC(C2=O)=C(C(N2C3CCC(NC3=O)=O)=O)C=C1
X15	[N-]=[N+]=NCCCCCCNC1=CC(C2=O)=C(C(N2C3CCC(NC3=O)=O)=O)C=C1
X15 neg	[N-]=[N+]=NCCCCCCNC1=CC(C2=O)=C(C(N2C3CCC(N(C)C3=O)=O)=O)C=C1
X16	O=C1C2=C(C(N1C3CCC(NC3=O)=O)=O)C=CC(NCCNC(C[N-][N+]#N)=O)=C2
X17	O=C1C2=CC(N3CCC(N4CCN(C(CN=[N+]=[N-])=O)CC4)CC3)=CC=C2C(N1C5CCC(NC5=O)=O)=O
X18	O=C1C2=CC(N3CCC(N4CCN(C(CCCN=[N+]=[N-])=O)CC4)CC3)=CC=C2C(N1C5CCC(NC5=O)=O)=O
X19	CC1=C(N2C(NC(CC2)=O)=O)C=CC=C1OCC(NCCOCCOCCN=[N+]=[N-])=O
X20	CC1=C(N2C(NC(CC2)=O)=O)C=CC=C1OCC(NCCOCCOCCOCCOCCOCCOCCN=[N+]=[N-])=O
X21	CC1=C(N2C(NC(CC2)=O)=O)C=CC=C1OCC(N3CCN(C(CN=[N+]=[N-])=O)CC3)=O
X22	CC1=C(N2C(NC(CC2)=O)=O)C=CC=C1OCC(N3CCN(C(CCN=[N+]=[N-])=O)CC3)=O
X23	CC1=C(N2C(NC(CC2)=O)=O)C=CC=C1OCC(N3CCN(C(CCCN=[N+]=[N-])=O)CC3)=O
X24	CC1=C(N2C(NC(CC2)=O)=O)C=CC=C1OCC(N3CCN(C(C(C=C4)=CC=C4N=[N+]=[N-])=O)CC3)=O
X25	CC1=C(N2C(NC(CC2)=O)=O)C=CC=C1N=[N+]=[N-]
X26	O=C(N(CC1)CCC1/C=C/C2=CC=CC(N3C(NC(CC3)=O)=O)=C2C)CN=[N+]=[N-]
X27	[N-]=[N+]=NC1=CC=C(C(N(CC2)CCC2/C=C/C3=CC=CC(N4C(NC(CC4)=O)=O)=C3C)=O)C=C1
X28	O=C(N(CC1)CCC1CCC2=CC=CC(N3C(NC(CC3)=O)=O)=C2C)CN=[N+]=[N-]
X29	O=C(NC1C(NC(CC1)=O)=O)C2=CC=C(NC(CN=[N+]=[N-])=O)C=C2OC
X30	O=C(NC1C(NC(CC1)=O)=O)C2=CC=C(NC(CCN=[N+]=[N-])=O)C=C2OC
X31	O=C(NC1C(NC(CC1)=O)=O)C2=CC=C(NC(CCCN=[N+]=[N-])=O)C=C2OC
X32	O=C(NC1C(NC(CC1)=O)=O)C2=CC=C(NC3CN(C(CN=[N+]=[N-])=O)C3)C=C2OC
X33	O=C(NC1C(NC(CC1)=O)=O)C2=CC=C(NC3CN(C(CCN=[N+]=[N-])=O)C3)C=C2OC
X34	O=C(NC1C(NC(CC1)=O)=O)C2=CC=C(NC3CN(C(CCCN=[N+]=[N-])=O)C3)C=C2OC
X35	O=C(NC1C(NC(CC1)=O)=O)C2=CC=C(N3CCN(C(CN=[N+]=[N-])=O)CC3)C=C2OC
X36	O=C(N(CC1)CCN1C2=CC(OC)=C(C(NC3C(NC(CC3)=O)=O)=O)C=C2)CCCN=[N+]=[N-]
X37	CC1=C(C2=CC=C(C=C2)CNC([C@@H]3C[C@H](CN3C([C@@H](NC(C4=CC=C(N=[N+]=[N-])C=C4)=O)C(C)(C)C)=O)O)=O)SC=N1
X38	CC1=C(C2=CC=C(C=C2)CNC([C@@H]3C[C@H](CN3C([C@@H](NC(CN=[N+]=[N-])=O)C(C)(C)C)=O)O)=O)SC=N1
X39	CC1=C(C2=CC=C(C=C2)CNC([C@@H]3C[C@H](CN3C([C@@H](NC(CCCN=[N+]=[N-])=O)C(C)(C)C)=O)O)=O)SC=N1
X40	CC1=C(C2=CC=C(C=C2)CNC([C@H]3C[C@@H](CN3C([C@H](NC(C4=CC=C(C(NCCCN=[N+]=[N-])=O)C=C4)=O)C(C)(C)C)=O)O)=O)SC=N1
X41	CC1=C(C2=CC=C(C=C2)CNC([C@H]3C[C@@H](CN3C([C@H](NC(C4=CC=C(C(NCCCCN=[N+]=[N-])=O)C=C4)=O)C(C)(C)C)=O)O)=O)SC=N1
X42	CC1=C(C2=CC=C(C=C2)CNC([C@H]3C[C@@H](CN3C([C@H](NC(C4=CC=C(C(NCCCCCCN=[N+]=[N-])=O)C=C4)=O)C(C)(C)C)=O)O)=O)SC=N1
X43	CC1=C(C2=CC=C(C=C2)CNC([C@@H]3C[C@H](CN3C([C@@H](NC(C4=CC=C(C(NCCOCCOCCN=[N+]=[N-])=O)C=C4)=O)C(C)(C)C)=O)O)=O)SC=N1
X44	CC1=C(C2=CC=C(C=C2)CNC([C@@H]3C[C@H](CN3C([C@@H](NC(C4=CC=C(C(NCCOCCOCCOCCN=[N+]=[N-])=O)C=C4)=O)C(C)(C)C)=O)O)=O)SC=N1
X45	CC1=C(C2=CC=C(C=C2)CNC([C@H]3C[C@@H](CN3C([C@H](NC(CCC(NCCCN=[N+]=[N-])=O)=O)C(C)(C)C)=O)O)=O)SC=N1
X46	CC1=C(C2=CC=C(C=C2)CNC([C@@H]3C[C@H](CN3C([C@@H](NC(C4=CC=C(C(NCCOCCOCCOCCN=[N+]=[N-])=O)C=C4)=O)C(C)(C)C)=O)O)=O)SC=N1
X47	CC1=C(C2=CC=C(C=C2)CNC([C@@H]3C[C@H](CN3C([C@@H](NC(CCCC(NCCCCCCN=[N+]=[N-])=O)=O)C(C)(C)C)=O)O)=O)SC=N1
X48	CC1=C(C2=CC=C(C=C2)CNC([C@@H]3C[C@H](CN3C([C@@H](NC(CCCC(NCCOCCOCCOCCN=[N+]=[N-])=O)=O)C(C)(C)C)=O)O)=O)SC=N1
